# Supplementary material for: NMR, RP-HPLC-PDA-ESI-MSn, and RP-HPLC-FD Characterization of Green and Oolong Teas (Camellia sinensis L.)
Source: Molecules. 2021 Aug 24;26(17):5125. doi: 10.3390/molecules26175125 (PMC8434197; doi:10.3390/molecules26175125)
Supplement: Supplementary file 1 [file molecules-26-05125-s001.zip]

Archive with 1 entries (1 files):
- molecules-1298596-supplementary.pdf
